# Supplementary material for: A Critical Scoping Review of Pesticide Exposure Biomonitoring Studies in Overhead Cultures
Source: Toxics. 2022 Mar 31;10(4):170. doi: 10.3390/toxics10040170 (PMC9030759; doi:10.3390/toxics10040170)
Supplement: Supplementary file 1 [file toxics-10-00170-s001.zip]

Archive with 1 entries (1 files):
- toxics-1641433-supplementary.pdf
